# Supplementary material for: Zearalenone Exposure Damages Skeletal Muscle Through Oxidative Stress and Is Alleviated by Glutathione, Nicotinamide Mononucleotide, and Melatonin
Source: Antioxidants (Basel). 2025 Apr 28;14(5):528. doi: 10.3390/antiox14050528 (PMC12108299; doi:10.3390/antiox14050528)
Supplement: Supplementary file 1 [file antioxidants-14-00528-s001.zip]

Archive with 2 entries (2 files):
- Supplementary table. S1.xlsx
- Supplementary table. S2.xlsx
