# Supplementary material for: Zearalenone Exposure Damages Skeletal Muscle Through Oxidative Stress and Is Alleviated by Glutathione, Nicotinamide Mononucleotide, and Melatonin
Source: Antioxidants (Basel). 2025 Apr 28;14(5):528. doi: 10.3390/antiox14050528 (PMC12108299; doi:10.3390/antiox14050528)
Supplement: Supplementary file 1 [file antioxidants-14-00528-s001.zip › Supplementary table. S1.xlsx]

## Sheet: Sheet1
Effects of the addition of 3 antioxidants and ZEN on the Genus of intestinal bacteria in mice
Genus	C1	C2	C3	Z1	Z2	Z3	P(CVSZ)	Z+N1	Z+N2	Z+N3	P(CVSZN)	P(ZVSZN)	Z+G1	Z+G2	Z+G3	P(CVSZG)	P(ZVSZG)	Z+M1	Z+M2	Z+M3	P(CVSZM)	P(ZVSZM)
Muribaculaceae	0.249369	0.267488	0.321194	0.2955	0.230209	0.322947		0.439418	0.281034	0.370206			0.221536	0.217407	0.217437			0.335215	0.414436	0.366137
Lactobacillus	0.156483	0.161117	0.181078	0.0685578	0.116412	0.0813308		0.186009	0.303401	0.185742		*	0.227774	0.287777	0.288163		**	0.167355	0.0941631	0.0589336
Lachnospiraceae_NK4A136_group	0.179207	0.142849	0.149443	0.185653	0.151849	0.138928		0.0994208	0.110411	0.142462			0.183841	0.0908362	0.112372			0.0995396	0.127521	0.20701
Dubosiella	0.0559929	0.127194	0.136135	0.178167	0.0764295	0.146324		0.0254567	0.00344572	0.0181791	*	**	0.0033269	0.0135155	0.0039804	*	**	0.0415862	0.0225754	0.0243576		*
Uncultured	0.0341898	0.0378435	0.0502896	0.0556661	0.0460419	0.0722412		0.0496064	0.110441	0.0907471			0.0473192	0.0340413	0.038497			0.028843	0.0219516	0.0357047
Alistipes	0.0389722	0.0313085	0.0181791	0.0444378	0.0479727	0.0412595		0.00888163	0.0226051	0.0151493		*	0.0349324	0.0218328	0.0368335			0.0794594	0.0444675	0.0603594	*
Odoribacter	0.0769048	0.0474083	0.0286054	0.0524283	0.0155354	0.0214169		0.0073667	0.0147334	0.012862			0.0534383	0.0225457	0.092262			0.0426853	0.0227536	0.032259
Allobaculum	0.0103966	0.00718847	0.00115847	0.0046933	0.103282	0.0392396		0.0348433	0.00430714	0.0263478			0.0212387	0.0857864	0.00053468			0.0152384	0.00834695	0.0080202
Desulfovibrio	0.0532601	0.0531709	0.0124759	0.0109609	0.0192782	0.00522798		0.00421803	0.0111689	0.00855488			0.035883	0.0457745	0.0143769			0.0315164	0.00623793	0.0211199
Alloprevotella	0.00326749	0.00745581	0.00228724	0.00629734	0.01206	0.00380217		0.0131888	0.0105154	0.00965394			0.0182682	0.0325264	0.0385564			0.0529927	0.0103966	0.026734
Blautia	0.0171989	0.00392099	0.00112877	0.00442596	0.0177336	0.0251894		0.0026437	0.00359424	0.00362394			0.0433685	0.0111095	0.0609238			0.00222783	0.00941631	0.00240606
Lachnospiraceae_UCG-006	0.00807961	0.00905985	0.0192782	0.0153572	0.00353483	0.00903015		0.0337145	0.0155651	0.00775286			0.00778256	0.00828754	0.00258429			0.00796079	0.0129214	0.00555473
Prevotellaceae_Ga6A1_group	0.000831724	0.000356453	0.00121788	0.0106342	0.0721521	0.00686173		0.00359424	0.001307	0.0135155			0.0039804	0.00178227	0.0193079			0.00576266	0.00187138	0.00246547
Ileibacterium	0.0039804	0.00142581	0.00276251	0.000326749	0.000297044	0.00112877		0.000980247	0	0.000772315			8.91133e-05	0.00193079	0.000475271			0.00258429	0.0711124	0.0408436
Clostridia_UCG-014	0.00522798	0.0207634	0.00552503	0.00499035	0.00576266	0.00522798		0.00285163	0.00356453	0.00516857			0.012862	0.0170503	0.00103966			0.00864399	0.00118818	0.00430714
Akkermansia	0.00100995	0.00543591	0.00118818	5.94089e-05	0.00157434	0.00142581		0.000297044	0.000118818	0.000980247			2.97044e-05	0.000504975	0.000237636			0.0027031	0.0611911	0.0270905
Lachnospiraceae_UCG-008	0.00879251	0.0020199	0.00151493	0.00258429	0.00421803	0.00365365		0.00605971	0.00531709	0.00784197			0.00653498	0.000891133	0.0112877			0.000475271	0.00234665	0.00258429
Bacteroides	0.0033566	0.00222783	0.00300015	0.0033566	0.00261399	0.00356453		0.00653498	0.00433685	0.00445567			0.00356453	0.00297044	0.0134561			0.00564384	0.00246547	0.00279222
Muribaculum	0.00294074	0.00350512	0.0040101	0.0026734	0.00371306	0.00415862		0.00959453	0.00499035	0.00392099			0.00252488	0.00210902	0.00225754			0.00246547	0.00552503	0.00582207
Roseburia	0.00882222	0.00507946	0.00659439	0.00207931	0.00166345	0.00237636	*	0.00317838	0.00178227	0.00243576	*		0.0060003	0.00193079	0.00677261			0.0026734	0.0026734	0.00374276
Others	0.0817169	0.0631813	0.0529333	0.051151	0.0676667	0.0646666		0.0621417	0.0873608	0.0696272			0.0657062	0.0993911	0.0386455			0.0644289	0.0564384	0.0617555
C, control group; Z, ZEN group; Z+N, ZEN+NMN group; Z+G, ZEN+GSH group; Z+M, ZEN+Melatonin group. n = 3. (* p < 0.05 is significant, ** p < 0.01 is extremely significant).
