# Supplementary material for: Zearalenone Exposure Damages Skeletal Muscle Through Oxidative Stress and Is Alleviated by Glutathione, Nicotinamide Mononucleotide, and Melatonin
Source: Antioxidants (Basel). 2025 Apr 28;14(5):528. doi: 10.3390/antiox14050528 (PMC12108299; doi:10.3390/antiox14050528)
Supplement: Supplementary file 1 [file antioxidants-14-00528-s001.zip › Supplementary table. S2.xlsx]

## Sheet: Sheet1
Effects of the addition of 3 antioxidants and ZEN on the Species of intestinal bacteria in mice
Species	C1	C2	C3	Z1	Z2	Z3	P(CVSZ)	Z+N1	Z+N2	Z+N3	P(CVSZN)	P(ZVSZN)	Z+G1	Z+G2	Z+G3	P(CVSZG)	P(ZVSZG)	Z+M1	Z+M2	Z+M3	P(CVSZM)	P(ZVSZM)
s__uncultured_bacterium	0.818446	0.824952	0.846814	0.848745	0.915461	0.847794		0.861756	0.770147	0.821536			0.814228	0.768721	0.820437			0.856052	0.835467	0.805881
s__unidentified	0.069746	0.0489529	0.0194564	0.0406951	0.0170801	0.0244765		0.0308926	0.0283677	0.0205555			0.0567949	0.0271796	0.0897668			0.0514184	0.0273875	0.0515075
s__Lactobacillus_prophage	0.0122382	0.0414674	0.0574187	0.0297936	0.0033566	0.0240012		0.0137235	0.00436655	0.0160404			0.0209713	0.0819843	0.00983217			0.00644586	0.00305956	0.00222783
s__Alistipes_inops	0.0142284	0.0140502	0.00879251	0.0282192	0.0245359	0.0208228		0.00288133	0.00297044	0.00816872		*	0.0100401	0.0113471	0.0104263			0.0378138	0.00917867	0.0176444
s__uncultured_Bacteroidales	0.0247141	0.00947572	0.0102777	0.00513887	0.00362394	0.00971335		0.0219219	0.0328531	0.0204961		*	0.0127432	0.00409921	0.0119709			0.0175553	0.00674291	0.0215654
s__uncultured_rumen	0.00124759	0.000118818	8.91e-05	0.00100995	0.000742611	0.00148522		0.0158028	0.0891133	0.0517154	*	*	0.000891133	0.000118818	2.97e-05			0.000653498	5.94e-05	0.00053468
s__uncultured_organism	0.0156839	0.0229912	0.00689143	0.0150304	0.00721818	0.00644586		0.0053468	0.0155948	0.00908956			0.0112877	0.00784197	0.00962424			0.00181197	0.00665379	0.013367
s__Trichinella_pseudospiralis	0.000297044	0.00100995	0.000475271	0.00240606	0.000742611	0.0314867		0.00439626	0.0143175	0.00840636			0.0354374	0.00368335	0.0210604			0.00231695	0.00145552	0.0173771
s__Ileibacterium_valens	0.0039804	0.00142581	0.00276251	0.000326749	0.000297044	0.00112877		0.000980247	0	0.000772315			8.91e-05	0.00193079	0.000475271			0.00258429	0.0711124	0.0408436
s__Lactobacillus_reuteri	0.00454478	0.00787168	0.0249814	0.00561414	0.0026437	0.00424773		0.00323778	0.00531709	0.00377246			0.00989158	0.00721818	0.0122382			0.00472301	0.00490123	0.0020199
s__Turicimonas_muris	0.0020199	0.000594089	0.00213872	0.00326749	0.00294074	0.00490123		0.00504976	0.00754493	0.00989158	**	*	0.000475271	0.000920838	0.000415862			0.00207931	0.00430714	0.00190108
s__Escherichia_coli	0.0141393	0.00166345	0.000178227	0.000920838	0.00112877	0.00109906		0.00121788	0.00276251	0.00184168			0.00139611	0.0101292	0.001307			0.00163374	0.000237636	0.000712907
s__uncultured_Lactobacillus	0.001307	5.94e-05	0.000118818	0.000831724	0.000950542	0.000623793		0.000445567	0.000683202	0.00106936			0.000920838	0.0264667	0.000475271			0.000504975	0.000356453	0.000475271
s__uncultured_Muribaculaceae	0.00148522	0.00169315	0.0019902	0.00412892	0.00178227	0.00243576		0.00142581	0.00169315	0.00300015			0.00181197	0.00109906	0.00163374			0.00496064	0.00255458	0.0033269
s__bacterium	0.000920838	0.000594089	0.00522798	0.000653498	0.000564384	0.0013367		0.0013664	0.000207931	0.000683202			0.00181197	0.00219813	0.00187138			0.000564384	0.00852517	0.0033269
s__Helicobacter_typhlonius	0.000594089	8.91e-05	0.0026437	0.000623793	0.000415862	0.000920838		0.00225754	0.0019902	0.000950542			0.00112877	0.000237636	0.000891133			0.00080202	0.00145552	0.00641616
s__Bifidobacterium_longum	8.91e-05	0.0033566	0.000653498	0.000920838	0.00148522	0.00178227		0.00100995	0.00139611	0.001307			0.00184168	0.00478241	8.91e-05			5.94e-05	2.97e-05	2.97e-05
s__Bacteroides_caecimuris	0.00163374	0.000564384	0.00154463	0.00145552	0.000683202	0.000891133		0.00178227	0.000831724	0.0013367			0.00106936	0.00053468	0.00219813			0.00154463	0.00080202	0.00106936
s__Streptococcus_sp.	0.000148522	0.000386158	0	0.00196049	0.00359424	0.00169315	**	0.00148522	0.00166345	0.00166345			0.00148522	0.000178227	5.94e-05		*	2.97e-05	0	0		**
s__Faecalibacterium_prausnitzii	0.00282192	0.000207931	2.97e-05	0.000386158	0.000742611	0.000504975		0.000356453	0.000326749	0.000564384			0.000564384	0.00674291	5.94e-05			8.91e-05	0.000118818	2.97e-05
Other	0.0097131	0.0184759	0.00751505	0.00787149	0.0100102	0.0122083		0.0226643	0.0178521	0.0171392			0.0151192	0.0325854	0.00513876			0.00635657	0.0155946	0.00974283
C, control group; Z, ZEN group; Z+N, ZEN+NMN group; Z+G, ZEN+GSH group; Z+M, ZEN+Melatonin group. n = 3. (* p < 0.05 is significant, ** p < 0.01 is extremely significant).
